# Supplementary material for: Spherocytosis-Related L1340P Mutation in Ankyrin Affects Its Interactions with Spectrin
Source: Life (Basel). 2023 Jan 4;13(1):151. doi: 10.3390/life13010151 (PMC9864249; doi:10.3390/life13010151)
Supplement: Supplementary file 1 [file life-13-00151-s001.zip]

Archive with 1 entries (1 files):
- life-1986481-supplementary.pdf
